# Supplementary material for: CC8 MRSA Strains Harboring SCCmec Type IVc are Predominant in Colombian Hospitals
Source: PLoS One. 2012 Jun 20;7(6):e38576. doi: 10.1371/journal.pone.0038576 (PMC3380008; doi:10.1371/journal.pone.0038576)
Supplement: Table S1 — Results of MLST in representative strains of major spa types. (XLS) [file pone.0038576.s001.xls]

## Sheet: Resultados totales 
Table S1: Results of MLST in representative strains of major spa types
strain ID #	PHRI ID #	arcc	aroe	glpf	gmk	pta	tpi	yqil	ST	CC	spa type	spa repeat pattern	SCCmec
C34	29546	3	3	1	1	4	4	3	8	8	t1610	YHGFMBQBBLO	IVc
C47	29559	3	3	1	1	4	4	3	8	8	t1610	YHGFMBQBBLO	IVc
H277	29948	3	3	1	1	4	4	3	8	8	t1610	YHGFMBQBBLO	IVc
H538	30342	3	3	1	1	4	4	3	8	8	t1610	YHGFMBQBBLO	IVc
P72	29434	3	3	1	1	4	4	3	8	8	t1610	YHGFMBQBBLO	IVc
P78	29435	3	3	1	1	4	4	3	8	8	t1610	YHGFMBQBBLO	IVc
P138	29474	3	3	1	1	4	4	3	8	8	t1610	YHGFMBQBBLO	IVc
P174	29510	3	3	1	1	4	4	3	8	8	t1610	YHGFMBQBBLO	IVc
P251	30423	3	3	1	1	4	4	3	8	8	t1610	YHGFMBQBBLO	IVc
P207	29543	3	3	1	1	4	4	3	8	8	t1610	YHGFMBQBBLO	NT
C37	29549	3	3	1	1	4	4	3	8	8	t008	YHGFMBQBLO	IVc
C50	29562	3	3	1	1	4	4	3	8	8	t008	YHGFMBQBLO	IVc
H135	30173	3	3	1	1	4	4	3	8	8	t008	YHGFMBQBLO	IVc
P44	30054	3	3	1	1	4	4	3	8	8	t008	YHGFMBQBLO	IVc
P80	29436	3	3	1	1	4	4	3	8	8	t008	YHGFMBQBLO	IVc
P192	29528	3	3	1	1	4	4	3	8	8	t008	YHGFMBQBLO	IVc
P196	29532	3	3	1	1	4	4	3	8	8	t008	YHGFMBQBLO	IVc
P209	29545	3	3	1	1	4	4	3	8	8	t008	YHGFMBQBLO	IVc
H164	30322	3	3	1	1	4	4	3	8	8	t008	YHGFMBQBLO	IVa
H286	29956	3	3	1	1	4	4	3	8	8	t008	YHGFMBQBLO	NT
P244	30408	3	3	1	1	4	4	3	8	8	t008	YHGFMBQBLO	NT
C35	29547	3	3	1	1	4	4	3	8	8	t024	YGFMBQBLO	IVc
H98	30090	3	3	1	1	4	4	3	8	8	t024	YGFMBQBLO	IVc
H272	29944	3	3	1	1	4	4	3	8	8	t024	YGFMBQBLO	IVc
H294	29964	3	3	1	1	4	4	3	8	8	t024	YGFMBQBLO	IVc
H340	29589	3	3	1	1	4	4	3	8	8	t024	YGFMBQBLO	IVc
H436	29921	3	3	1	1	4	4	3	8	8	t024	YGFMBQBLO	IVc
H447	29930	3	3	1	1	4	4	3	8	8	t024	YGFMBQBLO	IVc
H474	30016	3	3	1	1	4	4	3	8	8	t024	YGFMBQBLO	IVc
P132	29468	3	3	1	1	4	4	3	8	8	t024	YGFMBQBLO	IVc
P171	29507	3	3	1	1	4	4	3	8	8	t024	YGFMBQBLO	IVc
H105	30096	3	3	1	1	4	4	3	8	8	t301	WMBQBLO	IVc
P150	29486	3	3	1	1	4	4	3	8	8	t574	YC2GGBQBLO	IVc
H108	30099	3	3	1	1	4	4	109	923	8	t1635	YHGFMBO	IVa
P102	29439	3	3	1	1	4	4	109	923	8	t1635	YHGFMBO	IVa
C40	29552	1	4	1	4	12	1	10	5	5	t149	TO2MEMDMGMGMK	I
H127	30165	1	4	1	4	12	1	10	5	5	t149	TO2MEMDMGMGMK	I
H148	30181	1	4	1	4	12	1	10	5	5	t149	TO2MEMDMGMGMK	I
H532	30337	1	4	1	4	12	1	10	5	5	t149	TO2MEMDMGMGMK	I
P107	29444	1	4	1	4	12	1	10	5	5	t149	TO2MEMDMGMGMK	I
P115	29452	1	4	1	4	12	1	10	5	5	t149	TO2MEMDMGMGMK	I
P113	29450	1	4	1	4	12	1	10	5	5	t1311	TO2MEMGMK	I
P163	29499	1	4	1	4	12	1	10	5	5	t1311	TO2MEMGMK	I
H345	29594	1	4	1	4	12	1	10	5	5	t7279	TO2MEMAMGMGMK	I
P40	30050	1	4	1	4	12	1	10	5	5	t7279	TO2MEMAMGMGMK	I
P211	29858	1	4	1	4	12	1	10	5	5	t7279	TO2MEMAMGMGMK	I
C52	29564	1	4	1	4	12	1	10	5	5	t002	TJMBMDMGMK	IVc
H379	29628	1	4	1	4	12	1	10	5	5	t045	TMDMGMK	IV
H429	29915	1	4	1	4	12	1	10	5	5	t458	T	I
H421	29907	1	4	1	4	12	1	10	5	5	t7280	TMEME	I
H281	29951	3	1	1	8	1	1	1	188	1/188	t189	UJGFMB	IVc
H341	29590	1	4	1	8	4	4	3	72	8/72	t148	UJGFGMDMGGM	V
H384	29870	2	2	2	2	6	3	2	30	30	t021	WGKAKAOMQ	IVc
H518	30325	19	23	15	2	19	20	15	59	59	t216	ZDMDMNKB	V
